# Supplementary material for: Exploring the Potential of Optical Genome Mapping in the Diagnosis and Prognosis of Soft Tissue and Bone Tumors
Source: Int J Mol Sci. 2025 Mar 20;26(6):2820. doi: 10.3390/ijms26062820 (PMC11942867; doi:10.3390/ijms26062820)
Supplement: Supplementary file 1 [file ijms-26-02820-s001.zip › Table S1.xlsx]

## Sheet: Table S7
	Table S1. OGM results, CircosPlot and quality parameters of the tumor 28 loaded in duplicate
	Case	SEX	AGE	DIAGNOSIS DETAIL	EXPECTED ALTERATION	DETECTED BY OGM?	DATE FROZEN	ASSESSABLE	INSERTION	DELETION	INVERSION	DUPLICATION	INTRA-F	INTER-T	CNV G	CNV L	ANEU G	ANEU L	TOTAL	Avg N50 (≥150kpb)	Avg N50 (≥20kpb)	Avg Label Density	Avg Map Rate	Effective Coverage	Avg PLV	Avg NLV	DNA collected	ALK	APC	ATM	ATRX	BRAF	BRCA1	BRCA2	CCNE1	CDK4	CDK6	CDKN2A	CDKN2B	CHEK2	CPM	CSF1	CTNNB1	DDIT3	EFGR	FGFR2	FGFR3	FGFR4	FOXO1
	28.1	M	63	DEDIFFERENTIATED LPS	MDM2 amplification	Yes	2023-07-26	YES	12	109	60	45	383	673	131	5	0	0	1418	262	189	14.43	80.7	398.57	4.2	10.9	1525.01
	28.2	M	63	DEDIFFERENTIATED LPS	MDM2 amplification	Yes	2023-07-26	YES	10	123	100	38	545	1313	73	1	0	0	2203	263	207	16.01	81.2	394.68	5.6	10.1	1501.12
				Case 28.1: Dedifferentiated Liposarcoma					Case 28.2: Dedifferentiated Liposarcoma
[truncated: 37 more columns]
