# Supplementary material for: Exploring the Potential of Optical Genome Mapping in the Diagnosis and Prognosis of Soft Tissue and Bone Tumors
Source: Int J Mol Sci. 2025 Mar 20;26(6):2820. doi: 10.3390/ijms26062820 (PMC11942867; doi:10.3390/ijms26062820)
Supplement: Supplementary file 1 [file ijms-26-02820-s001.zip › Table S2.xlsx]

## Sheet: Table S4
	Table S2. Structural variations and copy number variations detected by optical genome mapping in the 33 evaluable tumors
	Case	Diagnosis	Insertion	Deletion	Inversion	Duplication	Intra-F	Inter-T	CNV-G	CNV-L	ANEU-G	ANEU-L	Total			Non-adipocytic		Adipocytic		Bone		Uncertain differetiation		SRCS		LPS: Liposarcoma
	3	G3 UNDIFFERENTIATED PLEOMORPHIC SARCOMA	19	42	8	9	21	6	4	4	0	0	113													G1: Grade 1
	5	G3 MYXOFIBROSARCOMA	19	23	3	26	2	13	12	55	0	2	155													G3: Grade 3
	8	MYXOID LIPOSARCOMA	20	47	0	12	0	2	0	3	0	0	84													NOS: Not otherwise specified
	9	DEDIFFERENTIATED PAROSTEAL OSTEOSARCOMA	12	102	32	33	135	53	45	67	2	2	483
	12	G3 UNDIFFERENTIATED PLEOMORPHIC SARCOMA	10	50	11	26	40	22	296	67	4	1	527
	14	G1 MYXOFIBROSARCOMA	1	25	0	2	0	0	26	11	0	0	65
	19	DEDIFFERENTIATED LIPOSARCOMA	6	52	24	22	149	95	150	142	0	0	640
	20	LOW-GRADE MYOFIBROBLASTIC LESION (NODULAR FASCITIS)	5	8	0	3	0	1	15	13	0	0	45
	22	WELL-DIFFERENTIATED LIPOSARCOMA	20	98	32	29	198	189	185	39	0	0	790
	23	G3 MYXOFIBROSARCOMA	19	50	14	28	95	28	64	125	0	4	427
	24	ATYPICAL LIPOMATOUS TUMOR	11	33	6	8	47	66	27	0	0	0	198
	26	LIPOMA	12	20	0	3	1	1	0	0	0	0	37
	27	G3 UNDIFFERENTIATED PLEOMORPHIC SARCOMA	15	64	26	62	93	104	111	257	0	2	734
	28	DEDIFFERENTIATED LIPOSARCOMA	10	123	100	38	545	1313	73	1	0	0	2203
	29	G3 MYXOFIBROSARCOMA	10	69	2	7	7	11	94	32	0	0	232
	30	EWING SARCOMA (SMALL ROUND CELL SARCOMA)	6	13	1	0	2	10	113	7	11	1	164
	31	SUPERFICIAL CD34-POSITIVE FIBROBLASTIC TUMOR	4	13	0	0	0	6	0	23	0	0	46
	32	MALIGNANT TENOSYNOVIAL GIANT CELL TUMOR	14	14	3	0	14	11	7	14	0	0	77
	34	ATYPICAL FIBROMYXOID OSSIFYING TUMOR	6	16	5	0	1	11	70	0	6	0	115
	35	DEDIFFERENTIATED LIPOSARCOMA	16	166	11	44	903	1128	144	47	9	2	2470
	36	SOLITARY FIBROUS TUMOR	7	1	1	5	0	3	6	3	0	0	26
	39	DEDIFFERENTIATED LIPOSARCOMA	6	63	47	44	265	242	361	6	13	0	1047
	40	G3 MYXOFIBROSARCOMA (MYXOINFLAMMATORY FIBROBLASTIC SARCOMA)	2	48	13	22	67	25	163	286	0	1	627
	41	G3 MYXOFIBROSARCOMA	4	21	2	4	3	14	8	23	0	3	82
	42	MONOPHASIC SYNOVIAL SARCOMA	9	15	0	2	1	5	0	3	0	0	35
	43	G3 OSTEOSARCOMA NOS	10	70	8	12	37	49	151	14	8	0	359
	44	EWING SARCOMA	3	8	0	2	1	2	61	5	7	1	90
	46	HIGH GRADE MYXOID LIPOSARCOMA	1	18	0	2	1	2	0	1	0	0	25
	47	G1 MYXOFIBROSARCOMA	5	14	1	2	0	0	0	0	0	0	22
	48	EWING SARCOMA	4	16	0	4	0	2	0	0	0	0	26
	49	DEDIFFERENTIATED LIPOSARCOMA	6	31	21	15	152	103	23	16	1	2	370
	50	MYXOID LIPOSARCOMA	6	8	1	0	0	4	9	4	0	0	32
	51	DEDIFFERENTIATED LIPOSARCOMA	5	33	14	10	112	192	627	131	6	0	1130
	Total		303	1374	386	476	2892	3713	2845	1399	67	21
												Average	408.364
												Min	22
												Max	2470
												SD	585.262
												Total	13476
